# Supplementary material for: De Novo Transcriptome Analysis and Detection of Antimicrobial Peptides of the American Cockroach Periplaneta americana (Linnaeus)
Source: PLoS One. 2016 May 11;11(5):e0155304. doi: 10.1371/journal.pone.0155304 (PMC4864078; doi:10.1371/journal.pone.0155304)
Supplement: S1 Table — (XLSX) [file pone.0155304.s003.xlsx]

## Sheet: Novel AMP
	PEPSTATS			AMPA	CAMP(Discriminant Analysis)	CAMP(SVM)	Tango			AGGRESCAN	EPESTSCAN	Expression analysis				Min Expression value	Sequence
	≤ 50mer	>0(+)	8 ≤ pI ≤ 12	>=1	AMP	AMP	AGG ≤ 500	0 ≤ HELIX ≤ 25	25 ≤ BETA ≤ 100	-40 ≤ HELIX ≤ 60	F	log2(FC)>-1	<0.05			control>0.3 OR test>0.3
ID1	length	charge	pI	Stretch No.	Class	Class	AGG	HELIX	BETA	Na4vSS	Test	log2(FC)	q_value	control	test	Mintest	Seq
ISGCock_Contig04_0915	50	10	11.8938	1	AMP	Non-AMP	0	4.57271	83.2195	-35.7	FALSE	3.0743	0.110827	0.147667	1.24377	1	ALQICTRNMIDDRLPYVADNVRPGTFIKQQRKQKQQRHHTSGTRKRMAKG
ISGCock_Contig02_3734	44	8.5	10.3814	1	AMP	AMP	292.275	11.954	82.2928	18.4	FALSE	2.96292	0.31176	0.118587	0.924629	1	KLHEFKLGYPLATNYACAIARDLILHKIYIIHFLHRLRKKLSHY
ISGCock_Contig14_1231	41	6.5	10.5726	1	AMP	Non-AMP	499.188	4.26264	96.0655	-8.4	FALSE	2.57247	0.423186	0.149162	0.887261	1	ISYFLFLDFRDIFHSQRRKVNFNAGIHSHKNNNKYKLSSCQ
ISGCock_Contig13_3331	47	7.5	10.816	1	AMP	AMP	26.1476	18.3284	95.7536	-28.6	FALSE	2.55202	0.429049	0.140468	0.823779	1	IRFGKFKNLRQKQENRCGDIFKQRQGLETCRHRLQFKIDLYISTNDK
ISGCock_Contig13_4610	44	7.5	10.0341	2	AMP	Non-AMP	489.25	19.2168	92.3201	16.8	FALSE	2.5475	0.430086	0.114473	0.669236	1	HLYPCKLNLKLGKVPFHFLNLNHKGKSIMVNQQTCLYYIICQTR
ISGCock_Contig01_3774	31	3.5	9.9153	1	AMP	Non-AMP	486.45	0	98.5318	18.3	FALSE	2.31301	0.0300248	4.02291	19.9906	1	PPHMQSPLCAPCKIQGRSIVFRTSIVLVNLN
ISGCock_Contig12_2253	23	3	10.3375	1	AMP	Non-AMP	0	0	59.934	-23.3	FALSE	2.30949	0.483815	0.145338	0.720456	1	KQRKEGECGQFLTKVNSGKIITG
ISGCock_Contig13_4305	36	5.5	9.2761	1	AMP	Non-AMP	55.8887	1.57798	91.5979	22.8	FALSE	2.29455	0.124222	1.01535	4.9813	1	YAHLSNIPIFQVCVCSKVYYIHKHFTNYLRVSKQNC
ISGCock_Contig16_2060	34	8	11.2833	1	AMP	Non-AMP	3.0023	1.62277	87.8501	1.2	FALSE	2.29327	0.487453	0.163602	0.801921	1	ISHNHLTAASITHVKNRGKYIYMHLKFRKTNVLI
ISGCock_Contig13_2121	31	6	10.8508	1	AMP	Non-AMP	0	5.41427	65.3471	-2.9	FALSE	2.26589	0.493162	0.192272	0.924736	1	LSPHSSNVKRKEHLLSNCKFNFYRLKLIQIP
ISGCock_Contig11_1401	41	5	10.5705	1	AMP	Non-AMP	153.463	5.21788	97.6265	-23.7	FALSE	2.00836	0.574903	0.161469	0.649632	1	RTSKNYLIITQLKGENLESPKDIRKIIFSNGDRLDCRKSKP
ISGCock_Contig16_4974	44	11	11.2974	1	AMP	AMP	462.468	17.8837	79.8288	-0.2	FALSE	1.98806	0.579596	0.16659	0.660867	1	RKKVWFIFHVCPKLKQRILSDTHAKNKCRLSPLLIKSTKIKNET
ISGCock_Contig07_3736	31	5.5	9.3874	2	AMP	Non-AMP	14.2779	6.74395	87.9873	6.5	FALSE	1.8761	0.242943	0.801386	2.94174	1	CNYISFFRKCKNSQSTMYGCHRMNKCVFSSY
ISGCock_Contig14_0122	26	3.5	10.1785	1	AMP	Non-AMP	8.68683	1.99882	91.4635	18.3	FALSE	1.70168	0.407601	0.390001	1.2686	1	SINRFLQHYNISLYTPYNFIIKKTNF
ISGCock_Contig05_0163	35	6.5	10.7702	1	AMP	Non-AMP	336.278	17.3793	84.2168	4.7	FALSE	1.65644	0.428108	0.337456	1.06379	1	KSILYLLCRDFRDLHKYAALRIVQSPRRTLYNKLN
ISGCock_Contig10_4736	37	9	11.6092	2	AMP	AMP	0	3.56608	60.497	-1.5	FALSE	1.57409	0.226268	1.87452	5.58135	1	LMLCKGFLRHSYKSIHERGTKRGKLCRISRLALSSLP
ISGCock_Contig07_2123	19	2	9.303	1	AMP	Non-AMP	289.142	0	77.2224	25.5	FALSE	1.55369	0.392987	0.505018	1.48257	1	NIYHFFNINKTQFLLITHN
ISGCock_Contig13_3006	47	6.5	9.9058	1	AMP	Non-AMP	26.0167	1.39819	76.6198	-11.6	FALSE	1.49295	0.492006	0.262201	0.738002	1	ANLLRHKVYGYCVLGPKGSSLGGIHGTWHDHHCSLIQRNPSTSTKGN
ISGCock_Contig05_0593	18	4.5	11.6767	1	AMP	Non-AMP	0	0	49.5127	34.4	FALSE	1.48349	0.358001	1.20378	3.36608	1	MKTFLRLYRSLINKVLHV
ISGCock_Contig12_4176	30	5.5	10.691	1	AMP	AMP	0	2.08483	57.1469	5.3	FALSE	1.37802	0.553653	0.492961	1.28127	1	VVGRKHSILNCIPYLKKKKIMRLVESESIG
ISGCock_Contig15_1337	46	8	10.9974	2	AMP	Non-AMP	2.50432	3.76927	95.3669	-1.1	FALSE	1.30718	0.517482	0.902298	2.23281	1	KRMKLNAKKLSFCDHLNSYLNLSPTLFIHNSSKQWSHWLWHNGIRI
ISGCock_Contig13_1958	40	7	10.6901	1	AMP	Non-AMP	167.075	6.22553	83.6192	-21.3	FALSE	1.26373	0.657394	0.518972	1.24613	1	KKKKKKLILRDLYNVVREFKKGYQARVKAIKDENDLLADS
ISGCock_Contig14_2410	40	7	11.5774	1	AMP	Non-AMP	0	0.881283	94.881	-11.1	FALSE	1.26171	0.65804	0.239267	0.573711	1	FLTLKSNLNITHKHPGHIYQGTIPTVGNRIQNHLVRSQRC
ISGCock_Contig14_4422	40	8	10.7593	1	AMP	AMP	458.198	20.5146	71.9401	-4.5	FALSE	1.26076	0.658214	0.404741	0.969846	1	KTNYKSDLLLFYKLSKPAISEHGPLIKGRCRSKLTKNHIF
ISGCock_Contig09_0640	26	4	9.9475	1	AMP	Non-AMP	0	0	77.711	8.3	FALSE	1.20452	0.618081	0.534471	1.23174	1	FIVTKNNNYHEHCSKFLYRLTRILVN
ISGCock_Contig04_2177	40	7.5	10.1176	2	AMP	AMP	6.63607	7.05625	95.597	23.9	FALSE	1.19578	0.483295	2.23535	5.12049	1	HYSEISLYCNKLFFQGKKAFLLPYLYLCRKLHIGLKNIHK
ISGCock_Contig14_4969	23	2.5	8.812	1	AMP	AMP	471.778	15.9763	80.9893	25	FALSE	1.18038	0.628722	0.536241	1.21532	1	LKLSSLCHESIKLKEKNIIFFCI
ISGCock_Contig12_3173	41	7.5	11.7349	1	AMP	Non-AMP	0	9.40512	75.0252	-27.4	FALSE	1.16297	0.582811	0.816997	1.8294	1	HVGINGNNIADGLAKMGTKLHRQNKTMNIQRHYRGGQIKSL
ISGCock_Contig07_4339	42	7	11.2435	1	AMP	Non-AMP	3.35185	10.1077	91.3263	-9.3	FALSE	1.06319	0.57809	0.937829	1.95964	1	ELLQEQRRVATYIKYIFSQSNAQGRLYSQRIKTKLFSRNALK
ISGCock_Contig10_0315	35	4.5	9.3924	1	AMP	AMP	0.852856	0.975939	84.8953	-14.6	FALSE	1.05542	0.57684	1.87498	3.8968	1	TAERVKNHCFIGYRNSQCKKENVIKSICWRDTIQY
ISGCock_Contig15_2786	25	3.5	10.6429	1	AMP	Non-AMP	152.088	18.7164	99.6472	46.6	FALSE	0.969097	0.766389	0.445089	0.871314	1	IVLLWNKPHSFMIKTILLLSYKLTS
ISGCock_Contig10_0672	29	4.5	10.6398	1	AMP	Non-AMP	18.9462	13.0875	75.6215	24.2	FALSE	0.958058	0.68366	0.551685	1.07175	1	RKPQTLILKYVVSLKGPLQNPILCNLVHL
ISGCock_Contig08_0798	21	5	10.0685	1	AMP	AMP	14.2683	0	53.8705	11.1	FALSE	0.839401	0.704302	0.736805	1.31837	1	NKKQCSLIICGQFYRFCKAKF
ISGCock_Contig14_3195	35	6.5	10.1305	1	AMP	AMP	259.678	0	93.3783	32.7	FALSE	0.815845	0.740354	0.848593	1.4938	1	VCKVAVRTLYCKKICFLVGDKVLTTSNYPFKLIKH
ISGCock_Contig07_4712	42	5.5	8.5493	1	AMP	Non-AMP	0.837388	0	90.8712	16.7	FALSE	0.782826	0.728948	0.699515	1.20351	1	VFRVGLLPFPLPAFHHCSIKHHHNHVMLCSSPLMGHQLQCLW
ISGCock_Contig09_3987	35	9	11.6882	2	AMP	Non-AMP	0	8.53256	73.4346	0.9	FALSE	0.711334	0.801172	0.423591	0.693553	1	YYTPFHRRRLLSLHLKSNSTLITRKNQLYKIGIKT
ISGCock_Contig12_4565	45	7.5	10.422	1	AMP	AMP	19.6007	16.9651	79.3595	0.4	FALSE	0.66314	0.780569	0.950816	1.50564	1	SLITGICKELISNINAEHILKCSLLHYGHNKFVAKNKKQNKVGVK
ISGCock_Contig10_4521	43	8.5	11.3089	1	AMP	Non-AMP	4.51694	9.6399	77.073	-29.2	FALSE	0.636833	0.729731	4.60693	7.16337	1	RQIPFCSRAVYINSNENGYQTNIVDNIKRVRKNKHQGKKRTLN
ISGCock_Contig09_1822	37	5.5	10.4854	1	AMP	Non-AMP	0	10.6126	71.363	-3.4	FALSE	0.54924	0.79923	2.79377	4.08817	1	ISAFLKQNFLRFKNSDCTNKPYSIQKFHSNTQRIWCI
ISGCock_Contig12_4701	35	4	9.3466	1	AMP	Non-AMP	29.3763	17.002	84.2697	17.5	FALSE	0.535792	0.897089	0.369463	0.535624	1	IRPYEFYWRFVRGAIIHFKAHLGFGICEIQCKSDK
ISGCock_Contig13_0354	45	8	10.7882	1	AMP	AMP	8.86863	8.7901	81.2828	-10.7	FALSE	0.512667	0.809972	1.42299	2.03015	1	FGIGKKFVCVCERCITEFLNTKSQLKNRKGIDLLFWKNREKNPKR
ISGCock_Contig12_0343	45	6.5	10.6833	1	AMP	AMP	340.28	0	98.0409	-1.3	FALSE	0.509176	0.864232	0.620757	0.883484	1	AGGKSGNVANFISNKLHTRIFYSYISGEKKVRGIFEKIQYINSNK
ISGCock_Contig08_3490	41	6	11.5064	1	AMP	Non-AMP	0	17.1697	95.4016	-2.3	FALSE	0.349661	0.875012	5.10224	6.50159	1	HLLLRSHLLVNRLNTECRKNTNSLKNSYFRISVANTNMGIW
ISGCock_Contig07_2495	46	4.5	10.0411	1	AMP	Non-AMP	116.25	4.53825	75.3028	28.5	FALSE	0.288437	0.892287	4.28504	5.23339	1	SLTRAVSNMHAMNRVFFSICKVCGLNSGTSYLLQGIIGRYPVLPFL
ISGCock_Contig16_4259	30	10	11.8984	1	AMP	AMP	0	8.08655	90.514	-22.9	FALSE	0.268035	1	0.401168	0.483073	1	KRIRGEWRRIRLKSRTKYNAPVRDYKKILC
ISGCock_Contig12_1782	38	5	10.1829	1	AMP	Non-AMP	31.151	7.25701	87.1699	1.8	FALSE	0.23403	0.923519	2.24768	2.64354	1	YILDTFYGQIISKLNAAPYLGCNTRQRHTHIPFRLKPG
ISGCock_Contig13_3350	32	8	10.9004	1	AMP	Non-AMP	0	14.1815	84.7079	-7.8	FALSE	0.14638	0.965476	0.784898	0.868717	1	KYTQLKLLMKCSGRRELSFKYYRLANKFNAKQ
ISGCock_Contig08_2935	43	7.5	10.4592	1	AMP	AMP	0	0	98.5254	4.7	FALSE	0.131055	0.958109	4.79117	5.24678	1	PLPVFHHGSINHHHYVVPCRFHPSHGALRAIPTVAKRTIASAC
ISGCock_Contig09_1726	45	6.5	10.4855	1	AMP	Non-AMP	48.7071	14.6119	96.6802	2.4	FALSE	0.0531811	0.990105	1.26368	1.31114	1	KNMANKCSLLQNEQNIIMFKILKICNGILSRLLHPTHSYHRNISS
ISGCock_Contig11_2637	36	7.5	10.8314	1	AMP	AMP	319.793	6.63782	55.5821	-4.5	FALSE	0.047893	0.990492	1.95834	2.02444	1	RNLVRNSLFSTKQEKYHLPCFIGILGIQCTRKKKEK
ISGCock_Contig03_2534	42	7	11.3066	1	AMP	AMP	331.566	10.4211	91.0485	11.8	FALSE	0.0287905	0.991605	10.4535	10.6642	1	CPLLKRENSILHSSHLARQHLRHCRLLIVLRYFQWGAALVPP
ISGCock_Contig11_1590	39	4.5	8.3532	1	AMP	Non-AMP	0.730808	8.33771	99.4972	-8.9	FALSE	0.00789257	0.997438	2.35323	2.36614	1	IRGCSNLGPKIHYSHNLTCHSEHPCLQLNNLKYILSQHC
ISGCock_Contig05_1788	36	6.5	10.8368	1	AMP	AMP	114.122	22.0514	92.3679	-1.7	FALSE	-0.012055	0.99702	0.638431	0.633119	1	LKTLNDLPLRNRFGRISYIWNIVPHCSFELQKKRKC
ISGCock_Contig04_2070	32	6	10.7096	1	AMP	Non-AMP	0	1.8024	88.6128	-2.9	FALSE	-0.0312875	0.993232	1.17572	1.1505	1	DINCRFKEVRLQHLRYSSKFIYSHSKGLGFRS
ISGCock_Contig14_2165	34	3	9.4058	1	AMP	Non-AMP	9.9573	9.56805	98.0761	16.1	FALSE	-0.0314051	1	0.522122	0.510879	1	EILNSLKKVRSHIIFRHYDDIASRICAPLIGTII
ISGCock_Contig14_0595	38	9.5	11.4436	1	AMP	Non-AMP	0	19.5304	83.0741	-12.4	FALSE	-0.0403514	1	0.466252	0.453392	1	YKKTPWRGLKNSQTKIKKFTTHSILSQRALYNQYRTVL
ISGCock_Contig15_4345	40	8.5	10.4929	2	AMP	AMP	0	18.0066	94.6412	-26.4	FALSE	-0.0412377	1	0.448263	0.435631	1	CTEKIRIKHVPFTKTKNNHNGENLNKKCHLLKTGVCNYSR
ISGCock_Contig07_3993	41	8.5	10.8239	1	AMP	Non-AMP	43.7943	1.86351	98.3667	-7.5	FALSE	-0.0609612	0.990257	1.05493	1.01128	1	RDVMLICHKCIYIRHFELNSPERQHCLLWRSLGRKPRKKTT
ISGCock_Contig17_1263	28	3	9.4493	1	AMP	Non-AMP	27.4941	16.1255	54.8391	-11.4	FALSE	-0.0660814	1	0.329905	0.315135	1	GGFTPENLSKYLIVHCHVRSTNQNGLRG
ISGCock_Contig15_4551	35	7	11.6003	1	AMP	Non-AMP	0	6.71788	98.976	-24.7	FALSE	-0.0845352	1	0.360292	0.339788	1	IVMNLGSYNRQRNLLMKTNHNAWKNHRANHTLHLY
ISGCock_Contig11_4091	41	3.5	8.6748	1	AMP	Non-AMP	0	2.26025	86.0779	-13	FALSE	-0.0993498	1	0.411354	0.38398	1	FLSRATLPRHVKLEDAMGRTEEKNQCAKCFKYVCGPCLASS
ISGCock_Contig16_0133	26	4.5	10.6938	1	AMP	Non-AMP	31.9165	8.90984	81.3991	-16.7	FALSE	-0.176078	0.952891	2.88502	2.55355	1	RTQAPHKEIKVLDNFVLNKKTQALYK
ISGCock_Contig15_1769	34	4.5	8.8123	1	AMP	Non-AMP	8.8922	2.01094	96.7921	-4.4	FALSE	-0.257935	0.928928	1.284	1.07379	1	VRHSSLVVNDLQNLHHYQTCRLFNALKCHNIHAV
ISGCock_Contig02_4807	34	3.5	8.8953	1	AMP	Non-AMP	0	0.838612	98.7534	12.6	FALSE	-0.295249	0.883671	15.9068	12.963	1	ISSILCRTWKFCNFNLNYHNQFCKLPYSNNYSTF
ISGCock_Contig06_4747	46	5	9.9255	1	AMP	Non-AMP	0	15.5543	85.8399	-23.4	FALSE	-0.295921	0.90679	1.4437	1.17597	1	ESLKIFNKEVCKNRLHTLKGVKNNSEEDSRSIFQRELHFLSRCQKY
ISGCock_Contig14_4357	39	7.5	11.1311	1	AMP	Non-AMP	97.2051	5.06335	98.9855	1.2	FALSE	-0.296266	0.920005	1.10856	0.902763	1	RNDLKVLKITKNKFPRNSLILASQTYYVSTKPHWKSSMI
ISGCock_Contig06_2937	27	3	10.8569	1	AMP	Non-AMP	1.28111	5.74136	85.2077	-4.3	FALSE	-0.298969	0.893432	3.99496	3.24724	1	RTSIRGLRRNYGEIIVKTEENTLKILL
ISGCock_Contig07_1665	38	10.5	11.6364	1	AMP	Non-AMP	0	24.4538	72.4188	7.5	FALSE	-0.304562	0.884434	7.87848	6.37911	1	MTLKFPRTRDKSLYSTIGRPWCYMKRLYLSKIFRLKHR
ISGCock_Contig16_3315	48	7	10.1627	2	AMP	Non-AMP	34.0737	4.38776	80.8652	-3.2	FALSE	-0.351958	0.907532	0.946288	0.741436	1	FMINNSIFYLKSGVRSSKANSSRYLQQCNNYQTGLPNYKQCCKWGILK
ISGCock_Contig06_1137	24	3.5	11.6509	1	AMP	Non-AMP	2.94474	0.830223	37.0085	-11.2	FALSE	-0.354808	0.89053	1.52706	1.19412	1	EAAFMSASGKKQLVARRWVNNPVH
ISGCock_Contig09_3659	40	11.5	10.8812	1	AMP	AMP	1.94698	0	89.7186	0.1	FALSE	-0.3682	0.895474	1.57142	1.21745	1	GSKRKHRCIYKPRQCSKLFVSSYKSSVQSMCLPKIKSYIK
ISGCock_Contig16_1972	35	6.5	10.8412	1	AMP	AMP	442.03	2.03338	76.143	-11.9	FALSE	-0.386488	0.898937	0.706357	0.540356	1	AQAADNPKYCLKIKTKTNKSHVKRQLILFLSGSSG
ISGCock_Contig14_0368	32	8	11.4942	2	AMP	AMP	11.6597	12.5292	67.0778	-10.7	FALSE	-0.408163	0.905903	1.11157	0.837662	1	NQKKISNPLRNNKKNDVIFVKLKCLGRMLMKS
ISGCock_Contig10_1248	35	6	10.4729	1	AMP	Non-AMP	6.57709	8.57731	63.2016	-29.4	FALSE	-0.419967	0.903411	0.620567	0.463838	1	LINDKRQLSTECTRILYWGKGKNHTPYTQKLKHSN
ISGCock_Contig11_3685	36	5.5	10.7544	1	AMP	AMP	1.15538	0.800772	56.4141	-12.4	FALSE	-0.572173	0.819358	0.624809	0.420248	1	TGDRPHKCDVCGKGFALRFRLTNHMRVHSSVGAALL
ISGCock_Contig05_0115	31	8.5	11.0608	1	AMP	Non-AMP	420.166	0.782198	77.9316	-6.5	FALSE	-0.58548	0.739614	7.88813	5.25687	1	NKINRKKRKSNYKHSYYHVINHQSSFIFLTL
ISGCock_Contig06_1675	47	11.5	11.4749	1	AMP	AMP	64.9269	1.01594	96.2695	3.3	FALSE	-0.625084	0.706493	5.97159	3.87187	1	WRQQFYFGVGKPSFLVLKKNLYHYRPRKALKSCGMLRLPPQGKIGTK
ISGCock_Contig11_4343	35	5.5	10.6191	1	AMP	Non-AMP	481.852	4.77915	73.0426	-19.2	FALSE	-0.625914	0.79923	1.5763	1.02145	1	HTDEKNGMRDRKFKQRYIQCIMGRGSRLFLVLNCN
ISGCock_Contig16_4254	36	4.5	9.2842	1	AMP	Non-AMP	1.93071	12.5473	86.5866	-15.6	FALSE	-0.647633	1	0.366963	0.234242	1	GDTDVTKYVRGSAWTGKQCCPNGRHVHLSRYVSHYL
ISGCock_Contig16_4659	18	2.5	9.2059	1	AMP	Non-AMP	158.068	0.795197	39.269	39.3	FALSE	-0.670617	1	0.334083	0.209883	1	MSALPLYLICSYLKHYRA
ISGCock_Contig04_1145	36	4.5	10.7543	1	AMP	AMP	105.939	3.56482	90.6864	6.3	FALSE	-0.714149	1	0.427747	0.26074	1	IVLRSLFKNCRTGTHRADVPGKSASFILTELLCSLR
ISGCock_Contig16_1080	42	5	10.217	1	AMP	Non-AMP	28.8792	12.2652	93.8467	-19.2	FALSE	-0.728943	0.725672	2.19969	1.32717	1	ELKSLLKQLRCGCSRHFSNKVKDLFITEFMNRIHLQRKREED
ISGCock_Contig14_1205	49	6.5	9.845	1	AMP	AMP	39.3986	8.99078	97.6436	15.8	FALSE	-0.75937	0.78243	0.99177	0.585892	1	LIFIRRNCLCHTNSNRIGLGIYSSTAIIHHLINRLLDYPSLLCRKRIEY
ISGCock_Contig10_1855	44	5.5	9.4337	1	AMP	AMP	0.699396	2.27125	57.5311	-2.4	FALSE	-0.832379	1	0.451567	0.253601	1	TELPGHPIVHKKFIGGGGHGCSPTALPAWATPGYIKKQSCHVLH
ISGCock_Contig16_0385	35	6	10.2576	1	AMP	Non-AMP	135.039	15.639	90.9398	18.7	FALSE	-0.850835	0.727599	1.70044	0.942833	1	IGYIPFFCWNKHNQLLVALKQHYNRYRYAPKIMFN
ISGCock_Contig11_3759	43	6.5	9.0801	1	AMP	AMP	0	0.822651	82.9835	-11.7	FALSE	-0.965998	0.631066	1.17846	0.603284	1	LTSHARLHSAEKSIKCDICGKCFVCSSHLKRHERVHTAKIPVE
