# Supplementary material for: De Novo Transcriptome Analysis and Detection of Antimicrobial Peptides of the American Cockroach Periplaneta americana (Linnaeus)
Source: PLoS One. 2016 May 11;11(5):e0155304. doi: 10.1371/journal.pone.0155304 (PMC4864078; doi:10.1371/journal.pone.0155304)
Supplement: S3 Table — (XLSX) [file pone.0155304.s005.xlsx]

## Sheet: Allergenic Proteins
	Sequnce Annotations			Allergen Prediction			AMP prediction				DGE
Seq-ID	Description	Species	Evalue	SVM-score	Allergen-probabilty	Prediction	Class	Discriminant Score	Class	SVM Score	log2(FC)	q_value
ISGCock_Contig06_2612	S. Trypsin-7 precursor (EC 3.4.21.4)	Anopheles gambiae (African malaria mosquito)	3.5e-15	0.964246	0.996307	allergen	Non-AMP	-0.109	Non-AMP	0.546	1.75887	0.48677
ISGCock_Contig01_0295	S. Tropomyosin	Periplaneta fuliginosa (Dusky-brown cockroach)	2.9e-62	1.37682	0.999614	allergen	AMP	-5.089	AMP	1	-0.0376379	0.991605
ISGCock_Contig01_0150	S. Peptidyl-prolyl cis-trans isomerase	Blattella germanica (German cockroach)	4.6e-75	0.434383	0.936555	allergen	AMP	-1.236	AMP	1	0.422972	0.849917
ISGCock_Contig03_4275	S. Peptidyl-prolyl cis-trans isomerase	Brassica napus (Rape)	6.4e-39	0.637127	0.978199	allergen	Non-AMP	0.338	Non-AMP	0.759	-1.70318	1
ISGCock_Contig13_3649	S. Paramyosin	Brugia malayi (Filarial nematode worm)	4.7e-44	0.703394	0.98474	allergen	AMP	-3.801	AMP	1	-0.890357	1
ISGCock_Contig14_0977	S. Paramyosin	Brugia malayi (Filarial nematode worm)	3e-22	0.256108	0.847414	allergen	AMP	-0.371	AMP	0.917	-1.46764	1
ISGCock_Contig16_2229	S. Paramyosin	Onchocerca volvulus	5e-29	1.21993	0.999089	allergen	AMP	-1.6	AMP	0.998	1.35931	0.56139
ISGCock_Contig17_2136	S. Paramyosin	Brugia malayi (Filarial nematode worm)	1.1e-28	0.478207	0.949422	allergen	Non-AMP	0.295	Non-AMP	0.819	-2.09542	1
ISGCock_Contig03_4396	S. Non-specific lipid-transfer protein D precursor	Brassica oleracea var. italica (Broccoli)	3.5e-29	0.498198	0.954434	allergen	AMP	-1.34	AMP	0.938	-1.13169	1
ISGCock_Contig05_4181	S. Mite allergen Eur m 3 precursor (EC 3.4.21.-)	Euroglyphus maynei (Mayne's house dust mite)	3.3e-34	0.0672764	0.663514	allergen	AMP	-2.812	AMP	1	-3.62593	3.61003e-05
ISGCock_Contig17_4664	S. Heat shock 70 kDa protein C precursor	Caenorhabditis briggsae	6.2e-37	0.174788	0.780492	allergen	Non-AMP	0.141	Non-AMP	0.903	-2.0378	0.569286
ISGCock_Contig01_2681	S. Glutathione S-transferase (Majo allergen Bla g 5)	Blattella germanica (German cockroach)	5.7e-52	0.0736689	0.671295	allergen	Non-AMP	0.87	AMP	0.993	0.0696219	0.981498
ISGCock_Contig06_1927	S. Glutathione S-transferase (Majo allergen Bla g 5)	Blattella germanica (German cockroach)	3e-19	0.464981	0.945824	allergen	Non-AMP	1.185	Non-AMP	0.97	0.209919	0.923463
ISGCock_Contig01_0040	S. Allergen Cr-PI precursor (Allergen Per a 3)	Periplaneta americana (American cockroach)	3.6e-114	0.953639	0.996086	allergen	Non-AMP	3.458	AMP	1	0	1
ISGCock_Contig01_0189	S. Allergen Cr-PI precursor (Allergen Per a 3)	Periplaneta americana (American cockroach)	9.6e-16	0.573312	0.969346	allergen	Non-AMP	0.195	Non-AMP	0.85	-0.139753	0.95711
ISGCock_Contig06_1557	P. Zgc:123295	Danio rerio (Zebrafish) (Brachydanio rerio)	5.6e-43	0.258172	0.848872	allergen	AMP	-1.971	AMP	1	-0.131936	0.952411
ISGCock_Contig09_1899	P. Tubulin alpha chain, putative	Brugia malayi (Filarial nematode worm)	2.6e-26	0.254439	0.846226	allergen	Non-AMP	0.795	Non-AMP	0.976	0.957058	0.683794
ISGCock_Contig01_3071	P. TUBA1C protein	Homo sapiens (Human)	4.3e-60	0.714725	0.985646	allergen	Non-AMP	0.098	AMP	0.596	-0.236351	0.92028
ISGCock_Contig12_0131	P. Trypsin	Aedes aegypti (Yellowfever mosquito)	5.2e-23	0.0170582	0.599558	allergen	AMP	-0.932	AMP	1	-1.05267	0.456079
ISGCock_Contig12_1874	P. Troponin-like protein	Anisakis simplex (Herring worm)	1.4e-22	0.69976	0.984438	allergen	Non-AMP	1.747	Non-AMP	0.943	-0.0746875	1
ISGCock_Contig01_0959	P. Troponin C 2	Lonomia obliqua (Moth)	4.9e-54	0.219121	0.819304	allergen	Non-AMP	1.663	AMP	1	-0.13583	0.955971
ISGCock_Contig01_0518	P. Troponin C	Culex quinquefasciatus (Southern house mosquito)	3.2e-29	1.27696	0.999333	allergen	Non-AMP	2.045	Non-AMP	0.981	-4.66689	2.52306e-09
ISGCock_Contig01_3583	P. Tropomyosin isoform 4	Bombyx mori (Silk moth)	7.4e-18	0.491702	0.95286	allergen	AMP	-0.489	AMP	0.904	0.10416	0.963568
ISGCock_Contig04_4661	P. Tropomyosin (Fragment)	Ascaris lumbricoides (common roundworm)	4.6e-21	2.17461	0.999995	allergen	AMP	-0.866	AMP	0.93	0.939065	0.654021
ISGCock_Contig07_1837	P. Tropomyosin (Fragment)	Ascaris lumbricoides (common roundworm)	1.9e-40	1.00073	0.996974	allergen	AMP	-3.792	AMP	1	0.370869	0.882989
ISGCock_Contig17_2344	P. Triosephosphate isomerase (Fragment)	Oesophagostomum dentatum	2.4e-25	0.134472	0.740288	allergen	Non-AMP	0.439	Non-AMP	0.879	0.511822	1
ISGCock_Contig01_1970	P. Triosephosphate isomerase (EC 5.3.1.1)	Blattella germanica (German cockroach)	2.6e-100	0.138547	0.744561	allergen	AMP	-2.62	AMP	1	0.195436	0.924916
ISGCock_Contig10_0682	P. Triosephosphate isomerase (EC 5.3.1.1)	Caenorhabditis briggsae	1.3e-34	0.0109547	0.591496	allergen	Non-AMP	0.077	Non-AMP	0.764	-0.660682	1
ISGCock_Contig16_1164	P. Triosephosphate isomerase (EC 5.3.1.1)	Brugia malayi (Filarial nematode worm)	1.7e-42	0.0851645	0.685052	allergen	AMP	-1.351	AMP	0.904	1.232	1
ISGCock_Contig03_0668	P. Transmembrane protease, serine 4	Danio rerio (Zebrafish) (Brachydanio rerio)	8.3e-35	0.0640685	0.659576	allergen	AMP	-2.346	AMP	1	-0.795631	0.582203
ISGCock_Contig01_0461	P. Thaumatin-like protein 2	Schistocerca gregaria (Desert locust)	1.1e-69	0.745609	0.987855	allergen	AMP	-2.029	AMP	1	0.191714	0.93587
ISGCock_Contig04_2690	P. Serine protease, putative (Fragment)	Aedes aegypti (Yellowfever mosquito)	6.4e-12	0.163662	0.769861	allergen	Non-AMP	-0.007	Non-AMP	0.838	-0.0736124	0.982184
ISGCock_Contig09_3977	P. Serine protease 13 (EC 3.4.21.-)	Costelytra zealandica	4.6e-20	0.922639	0.995365	allergen	AMP	-0.505	AMP	0.547	-0.491595	0.851485
ISGCock_Contig06_2989	P. Serine protease	Culicoides sonorensis	3.7e-41	0.170424	0.776365	allergen	AMP	-5.71	AMP	1	-0.522525	0.749411
ISGCock_Contig05_1175	P. Putative uncharacterized protein (Fragment)	Aedes aegypti (Yellowfever mosquito)	3.3e-28	0.00827903	0.587946	allergen	Non-AMP	0.282	AMP	0.738	-0.613392	1
ISGCock_Contig04_1938	P. Putative uncharacterized protein	Vitis vinifera (Grape)	4.7e-28	0.605472	0.974174	allergen	AMP	-1.943	AMP	0.998	1.79942	0.122189
ISGCock_Contig06_1589	P. Putative uncharacterized protein	Haemophilus somnus (Histophilus somni (strain 129Pt))	9.1e-12	0.567586	0.968399	allergen	Non-AMP	1.153	Non-AMP	0.999	-0.161592	0.949677
ISGCock_Contig07_3385	P. Putative uncharacterized protein	Haemophilus somnus (Histophilus somni (strain 129Pt))	8.4e-20	0.497555	0.954281	allergen	Non-AMP	1.817	Non-AMP	0.972	-0.394359	0.840927
ISGCock_Contig07_4693	P. Putative uncharacterized protein	Haemophilus somnus (Histophilus somni (strain 129Pt))	4e-16	0.139046	0.745081	allergen	AMP	-0.347	AMP	0.983	-0.151225	0.950389
ISGCock_Contig01_0087	P. Putative tropomyosin 1	Graphocephala atropunctata	8.9e-55	0.81537	0.991684	allergen	AMP	-5.082	AMP	1	-0.530691	0.825938
ISGCock_Contig03_0117	P. Putative serine proteinase	Tenebrio molitor (Yellow mealworm)	1.2e-59	0.0680756	0.664492	allergen	AMP	-1.394	AMP	1	-1.05982	0.436839
ISGCock_Contig10_0668	P. Putative serine proteinase	Tenebrio molitor (Yellow mealworm)	8.4e-37	0.658916	0.980607	allergen	Non-AMP	-0.159	AMP	1	-2.98296	0.0130241
ISGCock_Contig05_3122	P. Putative cysteine proteinase	Arabidopsis thaliana (Mouse-ear cress)	2.3e-68	0.309892	0.881779	allergen	AMP	-5.134	AMP	1	0.214308	0.917476
ISGCock_Contig02_0534	P. Putative alpha-tubulin	Oikopleura dioica (Tunicate)	1e-131	0.86678	0.993714	allergen	AMP	-2.079	AMP	1	6.74593	4.82391e-07
ISGCock_Contig06_0071	P. Predicted protein (Fragment)	Nematostella vectensis (Starlet sea anemone)	7.1e-44	0.68532	0.983177	allergen	AMP	-2.494	AMP	1	0.0503623	0.988207
ISGCock_Contig11_2095	P. Predicted protein	Monosiga brevicollis (Choanoflagellate)	9.1e-28	0.348518	0.902136	allergen	AMP	-2.686	AMP	1	-0.0123095	0.996506
ISGCock_Contig07_1170	P. Plasminogen activator sPA	Scolopendra subspinipes	3.5e-50	0.487509	0.951816	allergen	AMP	-0.916	AMP	1	-0.0860485	0.973665
ISGCock_Contig01_0629	P. Per a 6 allergen	Periplaneta americana (American cockroach)	7.7e-25	1.34813	0.999549	allergen	Non-AMP	1.884	Non-AMP	0.971	7.64641	0
ISGCock_Contig01_2529	P. Per a 5 allergen	Periplaneta americana (American cockroach)	1.6e-120	0.984905	0.996701	allergen	Non-AMP	-0.238	AMP	1	0.214804	0.926407
ISGCock_Contig01_2125	P. Per a 4 allergen	Periplaneta americana (American cockroach)	1.9e-73	1.02815	0.997396	allergen	Non-AMP	1.978	AMP	0.995	-0.0100032	0.99677
ISGCock_Contig01_0205	P. Per a 2 allergen	Periplaneta americana (American cockroach)	8.8e-170	0.520385	0.959442	allergen	AMP	-2.536	AMP	1	-0.233275	0.935501
ISGCock_Contig01_0344	P. Per a 2 allergen	Periplaneta americana (American cockroach)	7.1e-144	0.990159	0.996794	allergen	AMP	-1.682	AMP	1	0.591139	0.768105
ISGCock_Contig11_1298	P. Peptidyl-prolyl cis-trans isomerase (EC 5.2.1.8)	Coprinopsis cinerea (Hormographiella aspergillata)	1.5e-56	0.632158	0.977611	allergen	AMP	-0.733	AMP	0.991	-3.56992	0.0541414
ISGCock_Contig12_0332	P. Peptidyl-prolyl cis-trans isomerase (EC 5.2.1.8)	Onchocerca volvulus	7.1e-50	0.351026	0.903344	allergen	AMP	-0.309	AMP	0.883	0.884505	1
ISGCock_Contig01_2973	P. P27BBP/eIF6	Xenopus laevis (African clawed frog)	8.6e-118	0.333795	0.894773	allergen	AMP	-2.494	AMP	1	1.0475	0.413511
ISGCock_Contig04_4104	P. Oviductin	Aedes aegypti (Yellowfever mosquito)	1.7e-12	3.91569	1	allergen	Non-AMP	1.037	Non-AMP	0.937	0.0941472	0.981225
ISGCock_Contig01_1507	P. Nucleoside diphosphate kinase (EC 2.7.4.6)	Graphocephala atropunctata	2e-82	0.326215	0.890795	allergen	AMP	-1.342	AMP	1	0.437078	0.829405
ISGCock_Contig07_1492	P. Non-specific lipid-transfer protein	Brassica oleracea (Wild cabbage)	1.2e-34	0.307543	0.880429	allergen	AMP	-2.422	AMP	0.986	0.377468	1
ISGCock_Contig05_0438	P. Nematode cuticle collagen N-terminal domain containing protein	Brugia malayi (Filarial nematode worm)	3.3e-14	0.394784	0.922363	allergen	Non-AMP	-0.211	AMP	0.505	-1.66549	0.339832
ISGCock_Contig01_0926	P. MPA3 allergen	Periplaneta americana (American cockroach)	1.4e-129	0.996537	0.996904	allergen	AMP	-2.128	AMP	1	-2.66841	0.0353835
ISGCock_Contig01_4163	P. MPA3 allergen	Periplaneta americana (American cockroach)	4.8e-68	0.0362051	0.624482	allergen	AMP	-0.691	AMP	1	-0.843042	0.546399
ISGCock_Contig02_0005	P. MPA3 allergen	Periplaneta americana (American cockroach)	3.5e-53	0.405865	0.926604	allergen	AMP	-3.749	AMP	1	3.08087	0.00193593
ISGCock_Contig02_1859	P. MPA3 allergen	Periplaneta americana (American cockroach)	4.6e-94	0.621855	0.97634	allergen	AMP	-2.261	AMP	1	-1.01532	0.436648
ISGCock_Contig02_1999	P. MPA3 allergen	Periplaneta americana (American cockroach)	4.7e-55	0.226588	0.825286	allergen	AMP	-3.673	AMP	1	0.0960663	0.967478
ISGCock_Contig03_0202	P. MPA3 allergen	Periplaneta americana (American cockroach)	1.3e-105	0.594245	0.972579	allergen	AMP	-3.491	AMP	1	-4.12405	1.35809e-07
ISGCock_Contig03_1425	P. MPA3 allergen	Periplaneta americana (American cockroach)	2.3e-76	0.0189531	0.60205	allergen	AMP	-1.93	AMP	1	-0.677258	0.651764
ISGCock_Contig16_3233	P. HSP70	Pseudourostyla cristata	4.4e-35	0.178397	0.783864	allergen	Non-AMP	0.215	Non-AMP	0.671	-0.107504	1
ISGCock_Contig01_0071	P. Hexamerin II	Reticulitermes flavipes (Eastern subterranean termite)	0	0.0164427	0.598747	allergen	Non-AMP	5.681	AMP	1	2.94426	0.021963
ISGCock_Contig01_0072	P. Hexamerin II	Reticulitermes flavipes (Eastern subterranean termite)	0	0.0707452	0.667748	allergen	Non-AMP	3.592	AMP	1	4.22395	3.9836e-05
ISGCock_Contig01_0771	P. Hemocyanin subunit 2 precursor	Perla marginata (Stonefly)	0	1.00197	0.996995	allergen	AMP	-1.565	AMP	1	3.73607	3.62083e-06
ISGCock_Contig03_4277	P. Hemocyanin subunit 2 precursor	Perla marginata (Stonefly)	1.6e-13	0.861134	0.993517	allergen	Non-AMP	0.112	Non-AMP	0.58	4.19931	5.48648e-05
ISGCock_Contig16_1362	P. Heat shock protein 70	Heterodera glycines (Soybean cyst nematode worm)	2.2e-22	0.195134	0.799008	allergen	Non-AMP	-0.194	Non-AMP	0.883	-2.87237	0.335672
ISGCock_Contig11_1540	P. GA20865-PA (Fragment)	Drosophila pseudoobscura (Fruit fly)	2.4e-34	0.0191718	0.602337	allergen	AMP	-0.75	AMP	0.526	0.458375	1
ISGCock_Contig10_3946	P. GA18102-PA (Fragment)	Drosophila pseudoobscura (Fruit fly)	2.3e-12	2.74509	1	allergen	Non-AMP	0.217	Non-AMP	0.844	-2.1534	0.122189
ISGCock_Contig13_1287	P. Fructose-bisphosphate aldolase (EC 4.1.2.13)	Brugia malayi (Filarial nematode worm)	2.9e-59	0.0172445	0.599803	allergen	AMP	-0.474	AMP	0.995	-0.0365177	0.992231
ISGCock_Contig13_3427	P. Fructose-bisphosphate aldolase (EC 4.1.2.13)	Brugia malayi (Filarial nematode worm)	3.7e-78	0.131607	0.737255	allergen	AMP	-1.182	AMP	1	-0.720338	0.711145
ISGCock_Contig01_0582	P. Fibrinolytic enzyme (Fragment)	Eupolyphaga sinensis	1.9e-72	0.0454375	0.636277	allergen	AMP	-4.334	AMP	1	-1.75362	0.207319
ISGCock_Contig01_1190	P. Enolase (EC 4.2.1.11)	Blattella germanica (German cockroach)	0	1.24421	0.999202	allergen	AMP	-5.379	AMP	1	0.272297	0.907045
ISGCock_Contig03_2018	P. Enolase (EC 4.2.1.11)	Anisakis simplex (Herring worm)	0	0.851923	0.993184	allergen	AMP	-4.666	AMP	1	0.517269	0.774903
ISGCock_Contig08_0922	P. Enolase (EC 4.2.1.11)	Drosophila melanogaster (Fruit fly)	5.3e-42	0.233421	0.830623	allergen	Non-AMP	-0.094	AMP	0.785	0.912698	0.736798
ISGCock_Contig10_1710	P. Enolase (EC 4.2.1.11)	Anisakis simplex (Herring worm)	1.8e-54	0.400069	0.924413	allergen	Non-AMP	0.245	AMP	0.855	-1.07446	0.632491
ISGCock_Contig15_3334	P. Enolase (EC 4.2.1.11)	Anisakis simplex (Herring worm)	1.4e-13	1.10217	0.998263	allergen	Non-AMP	0.176	Non-AMP	0.732	1.23167	0.669148
ISGCock_Contig01_0197	P. Embryonic hemolymph protein precursor	Schistocerca americana (American grasshopper)	0	0.988165	0.996759	allergen	AMP	-1.79	AMP	1	4.52031	6.72122e-09
ISGCock_Contig02_1411	P. EG:80H7.1 protein	Drosophila melanogaster (Fruit fly)	1.7e-42	0.201976	0.804966	allergen	AMP	-0.278	AMP	1	-2.23926	0.0254464
ISGCock_Contig11_1811	P. EF hand family protein	Brugia malayi (Filarial nematode worm)	8.9e-54	0.939843	0.99578	allergen	Non-AMP	0.68	AMP	0.987	-1.39971	0.433062
ISGCock_Contig01_3843	P. Digestive cysteine protease	Dermestes frischii	2.1e-138	0.101717	0.704299	allergen	AMP	-2.632	AMP	1	0.480862	0.807883
ISGCock_Contig04_0284	P. Der p 3 allergen	Dermatophagoides pteronyssinus (House-dust mite)	3.1e-17	0.726499	0.986532	allergen	Non-AMP	0.047	Non-AMP	0.602	0.965347	0.519471
ISGCock_Contig05_1193	P. Cysteine proteinase	Brassica napus (Rape)	1.1e-22	0.457774	0.943763	allergen	Non-AMP	-0.148	AMP	0.99	-0.911854	0.670243
ISGCock_Contig01_2743	P. Cr-PII protein	Periplaneta americana (American cockroach)	2e-13	1.23	0.999138	allergen	Non-AMP	1.369	Non-AMP	0.985	-1.46415	0.215017
ISGCock_Contig03_3083	P. Cr-PII allergen (Fragment)	Periplaneta americana (American cockroach)	7.7e-11	0.256828	0.847923	allergen	Non-AMP	1.017	Non-AMP	0.973	-0.871116	0.525088
ISGCock_Contig05_0436	P. Clip domain trypsin-like serine peptidase 1	Lepeophtheirus salmonis (salmon louse)	2.2e-44	0.0802023	0.679151	allergen	AMP	-5.392	AMP	1	1.53041	0.188769
ISGCock_Contig04_3581	P. Chymotrypsin-2	Culex quinquefasciatus (Southern house mosquito)	4.6e-46	0.0228072	0.607102	allergen	AMP	-1.109	AMP	1	-0.0734834	0.983942
ISGCock_Contig09_1864	P. Chymotrypsin-2	Culex quinquefasciatus (Southern house mosquito)	1.9e-50	0.335049	0.895419	allergen	AMP	-3.743	AMP	1	-3.19989	0.000721352
ISGCock_Contig17_2452	P. Chromosome 9 SCAF14729,	Tetraodon nigroviridis (Green puffer)	3e-14	0.36612	0.910333	allergen	Non-AMP	0.994	Non-AMP	0.977	-3.26372	0.234034
ISGCock_Contig11_4538	P. Chromosome 9 SCAF14729	Tetraodon nigroviridis (Green puffer)	1.1e-38	1.13644	0.99856	allergen	AMP	-0.26	Non-AMP	0.736	-1.79769e+308	1
ISGCock_Contig15_3602	P. CBR-HSP-1 protein	Caenorhabditis briggsae	6e-74	0.149587	0.755903	allergen	AMP	-2.092	AMP	1	-0.330152	1
ISGCock_Contig17_4993	P. Cathepsin L-like proteinase" precursor	Diabrotica virgifera virgifera (western corn rootworm)	2.4e-16	0.263176	0.852358	allergen	Non-AMP	0.069	AMP	0.664	-1.79769e+308	1
ISGCock_Contig01_2256	P. Cathepsin H	Nyctotherus ovalis	2.5e-51	0.254723	0.846429	allergen	AMP	-3.83	AMP	1	-1.38378	0.204649
ISGCock_Contig14_0089	P. Cathepsin H	Nyctotherus ovalis	1.1e-31	0.298828	0.875306	allergen	AMP	-2.013	AMP	1	0.142997	0.962262
ISGCock_Contig02_0855	P. Casein kinase 2, beta polypeptide	Homo sapiens (Human)	6.9e-118	0.692417	0.983809	allergen	Non-AMP	1.09	AMP	1	1.02378	0.433979
ISGCock_Contig15_0504	P. Calreticulin precursor	Necator americanus (Human hookworm)	1.8e-59	0.585039	0.9712	allergen	Non-AMP	-0.192	AMP	0.999	-0.542624	1
ISGCock_Contig02_2923	P. Alpha-tubulin	Bombyx mori (Silk moth)	1e-165	0.273475	0.859325	allergen	AMP	-2.053	AMP	1	5.52182	4.30246e-08
ISGCock_Contig04_1636	P. Alpha-tubulin	Bombyx mori (Silk moth)	0	0.386403	0.919007	allergen	AMP	-3.019	AMP	1	-0.450506	0.793837
ISGCock_Contig08_3778	P. Alpha-tubulin	Urechis caupo (Innkeeper worm) (Spoonworm)	0	0.500548	0.954991	allergen	AMP	-4.089	AMP	1	-1.67972	0.164009
ISGCock_Contig10_0679	P. Alpha-tubulin	Fasciola hepatica (Liver fluke)	4.5e-28	0.723205	0.98629	allergen	Non-AMP	0.699	Non-AMP	0.966	1.79769e+308	0.0470325
ISGCock_Contig09_4714	P. Alpha-amylase	Blattella germanica (German cockroach)	2.2e-68	0.0281947	0.614126	allergen	Non-AMP	0.47	AMP	0.998	-4.66581	1.31528e-06
ISGCock_Contig17_1370	P. Alpha tubulin (Fragment)	Holomastigotoides mirabile	3.2e-64	0.136852	0.742789	allergen	AMP	-0.471	AMP	0.935	-0.894182	0.710543
ISGCock_Contig03_2935	P. Alpha tubulin	Notothenia coriiceps (yellowbelly rockcod)	2.3e-118	0.347682	0.901731	allergen	AMP	-1.175	AMP	1	3.48106	0.000291776
ISGCock_Contig17_1486	P. Alpha tubulin	Onchocerca volvulus	3.7e-55	0.32428	0.889759	allergen	Non-AMP	0.771	Non-AMP	0.614	-1.09475	1
ISGCock_Contig01_0155	P. Alpha 1-tubulin	Laodelphax striatellus (small brown planthopper)	0	0.393374	0.921807	allergen	AMP	-2.838	AMP	1	0.524775	0.828876
ISGCock_Contig01_3753	P. Alpha 1-tubulin	Laodelphax striatellus (small brown planthopper)	1.3e-166	0.148382	0.754682	allergen	AMP	-1.384	AMP	1	-0.0986074	0.968667
ISGCock_Contig01_1156	P. Allergen Bla g 6.0301	Blattella germanica (German cockroach)	5.9e-58	0.829447	0.992297	allergen	Non-AMP	0.841	AMP	1	0.362159	0.87156
ISGCock_Contig01_0078	P. Allergen Bla g 6.0101	Blattella germanica (German cockroach)	8.3e-47	0.844348	0.992897	allergen	Non-AMP	1.082	AMP	0.936	1.59704	0.264542
ISGCock_Contig01_0480	P. Allergen Bla g 6.0101	Blattella germanica (German cockroach)	3.7e-17	1.45654	0.999751	allergen	Non-AMP	2.094	Non-AMP	0.992	0.280426	0.895262
ISGCock_Contig01_0705	P. Allergen Bla g 6.0101	Blattella germanica (German cockroach)	1e-21	0.625743	0.976828	allergen	Non-AMP	1.663	Non-AMP	0.949	-0.019413	0.993895
ISGCock_Contig01_0037	P. Allergen (Fragment)	Periplaneta americana (American cockroach)	1.2e-144	0.701629	0.984594	allergen	Non-AMP	3.434	AMP	1	0.157	0.954543
ISGCock_Contig01_0046	P. Allergen (Fragment)	Periplaneta americana (American cockroach)	2.3e-89	0.868644	0.993777	allergen	Non-AMP	1.705	AMP	1	-0.70227	0.708878
ISGCock_Contig01_0524	P. Allergen (Fragment)	Periplaneta americana (American cockroach)	2e-29	1.21515	0.999064	allergen	Non-AMP	1.286	Non-AMP	0.96	0.490547	0.822118
ISGCock_Contig01_1102	P. Allergen (Fragment)	Periplaneta americana (American cockroach)	1.8e-26	0.340334	0.898102	allergen	Non-AMP	1.278	Non-AMP	0.981	-1.00908	0.488027
ISGCock_Contig01_1792	P. Allergen (Fragment)	Periplaneta americana (American cockroach)	1.9e-46	1.41542	0.999688	allergen	Non-AMP	0.051	AMP	0.51	0.0623911	0.988533
ISGCock_Contig16_1553	P. AGAP002720-PA	Anopheles gambiae (African malaria mosquito)	8.5e-12	0.318412	0.886563	allergen	Non-AMP	1.521	Non-AMP	0.995	-0.121678	1
ISGCock_Contig13_3804	P. Activated protein kinase C receptor RACK1-rat, putative	Brugia malayi (Filarial nematode worm)	3.5e-35	0.144376	0.750592	allergen	Non-AMP	0.488	Non-AMP	0.907	-0.664926	1
ISGCock_Contig01_0458	P. Putative uncharacterized protein	Periplaneta americana (American cockroach)	NA	0.350505	0.903094	allergen	Non-AMP	1.294	Non-AMP	0.974	-0.0867325	0.980168
ISGCock_Contig01_0606	P. Putative uncharacterized protein	Periplaneta americana (American cockroach)	NA	0.32332	0.889241	allergen	Non-AMP	1.315	Non-AMP	0.957	-0.599005	0.768074
ISGCock_Contig01_0871	P. Putative uncharacterized protein	Periplaneta americana (American cockroach)	NA	0.0191824	0.602351	allergen	Non-AMP	1.172	Non-AMP	0.964	3.59071	2.60747e-05
ISGCock_Contig01_0937	P. Putative uncharacterized protein	Periplaneta americana (American cockroach)	NA	0.610322	0.974835	allergen	Non-AMP	0.767	Non-AMP	0.858	-0.093118	0.975479
ISGCock_Contig01_1206	P. Putative uncharacterized protein	Periplaneta americana (American cockroach)	NA	0.787498	0.990324	allergen	Non-AMP	1.848	Non-AMP	1	7.76152	4.78401e-05
ISGCock_Contig01_2749	P. Putative uncharacterized protein	Periplaneta americana (American cockroach)	NA	1.5763	0.999871	allergen	Non-AMP	3.248	Non-AMP	0.856	2.00688	0.0743486
ISGCock_Contig01_3123	P. Putative uncharacterized protein	Periplaneta americana (American cockroach)	NA	1.44819	0.999739	allergen	Non-AMP	0.615	Non-AMP	0.97	-0.215989	0.918763
ISGCock_Contig01_3164	P. Putative uncharacterized protein	Periplaneta americana (American cockroach)	NA	0.542747	0.963954	allergen	Non-AMP	1.132	Non-AMP	0.977	0.0953157	0.968019
ISGCock_Contig01_3456	P. Putative uncharacterized protein	Periplaneta americana (American cockroach)	NA	1.61669	0.999896	allergen	Non-AMP	0.753	Non-AMP	0.966	0.412503	0.854045
ISGCock_Contig01_4624	P. Putative uncharacterized protein	Periplaneta americana (American cockroach)	NA	0.0143034	0.595926	allergen	Non-AMP	0.781	Non-AMP	0.999	-0.315413	0.894787
ISGCock_Contig02_1419	P. Putative uncharacterized protein	Periplaneta americana (American cockroach)	NA	0.0474639	0.638845	allergen	Non-AMP	-0.247	Non-AMP	0.989	0.256993	0.911277
ISGCock_Contig02_3680	P. Putative uncharacterized protein	Periplaneta americana (American cockroach)	NA	0.0882763	0.688721	allergen	Non-AMP	-0.168	Non-AMP	0.933	3.55218	9.48235e-05
ISGCock_Contig02_4739	P. Putative uncharacterized protein	Periplaneta americana (American cockroach)	NA	0.28116	0.864342	allergen	AMP	-0.665	AMP	0.977	-1.20602	0.424172
ISGCock_Contig03_1331	P. Putative uncharacterized protein	Periplaneta americana (American cockroach)	NA	0.734035	0.98707	allergen	Non-AMP	2.427	Non-AMP	0.79	0.230316	0.909421
ISGCock_Contig03_2049	P. Putative uncharacterized protein	Periplaneta americana (American cockroach)	NA	0.758093	0.98865	allergen	Non-AMP	0.137	Non-AMP	0.843	3.23187	0.000254785
ISGCock_Contig03_4917	P. Putative uncharacterized protein	Periplaneta americana (American cockroach)	NA	0.137221	0.743175	allergen	Non-AMP	-0.111	AMP	0.84	-0.974155	0.514566
ISGCock_Contig04_0147	P. Putative uncharacterized protein	Periplaneta americana (American cockroach)	NA	0.48684	0.951648	allergen	Non-AMP	2.399	Non-AMP	0.997	-1.90796	0.232314
ISGCock_Contig04_2658	P. Putative uncharacterized protein	Periplaneta americana (American cockroach)	NA	0.383232	0.917704	allergen	Non-AMP	0.649	Non-AMP	0.987	8.68769e-06	0.999996
ISGCock_Contig04_4125	P. Putative uncharacterized protein	Periplaneta americana (American cockroach)	NA	0.438985	0.938038	allergen	Non-AMP	0.366	Non-AMP	0.533	0.290372	0.897975
ISGCock_Contig05_0463	P. Putative uncharacterized protein	Periplaneta americana (American cockroach)	NA	0.274513	0.860011	allergen	AMP	-1.563	AMP	0.999	1.10406	0.452387
ISGCock_Contig05_0988	P. Putative uncharacterized protein	Periplaneta americana (American cockroach)	NA	0.460733	0.944618	allergen	Non-AMP	-0.04	Non-AMP	0.814	0.853214	0.681266
ISGCock_Contig06_0212	P. Putative uncharacterized protein	Periplaneta americana (American cockroach)	NA	0.383773	0.917927	allergen	AMP	-2.71	AMP	0.983	0.383088	0.867893
ISGCock_Contig06_0333	P. Putative uncharacterized protein	Periplaneta americana (American cockroach)	NA	0.555962	0.966389	allergen	Non-AMP	-0.205	Non-AMP	0.704	-0.293874	0.920533
ISGCock_Contig06_2316	P. Putative uncharacterized protein	Periplaneta americana (American cockroach)	NA	0.131751	0.737409	allergen	Non-AMP	1.423	Non-AMP	0.991	0.0478179	0.989701
ISGCock_Contig07_0207	P. Putative uncharacterized protein	Periplaneta americana (American cockroach)	NA	0.0955752	0.697237	allergen	Non-AMP	1.801	Non-AMP	0.993	0.294842	0.899819
ISGCock_Contig07_2897	P. Putative uncharacterized protein	Periplaneta americana (American cockroach)	NA	0.935819	0.995686	allergen	Non-AMP	2.341	Non-AMP	0.99	-1.07448	0.678906
ISGCock_Contig07_3031	P. Putative uncharacterized protein	Periplaneta americana (American cockroach)	NA	0.315306	0.884838	allergen	Non-AMP	0.313	Non-AMP	0.915	-0.44878	0.845949
ISGCock_Contig07_3482	P. Putative uncharacterized protein	Periplaneta americana (American cockroach)	NA	1.00204	0.996996	allergen	Non-AMP	0.96	Non-AMP	0.977	0.334686	0.912618
ISGCock_Contig07_3762	P. Putative uncharacterized protein	Periplaneta americana (American cockroach)	NA	0.05161	0.644073	allergen	Non-AMP	1.393	Non-AMP	0.994	-0.349457	0.868597
ISGCock_Contig08_0069	P. Putative uncharacterized protein	Periplaneta americana (American cockroach)	NA	0.143394	0.749583	allergen	Non-AMP	0.82	Non-AMP	0.922	-0.100483	0.966141
ISGCock_Contig08_2205	P. Putative uncharacterized protein	Periplaneta americana (American cockroach)	NA	0.222491	0.822023	allergen	Non-AMP	0.173	Non-AMP	1	-2.69034	0.00755516
ISGCock_Contig08_4268	P. Putative uncharacterized protein	Periplaneta americana (American cockroach)	NA	0.176944	0.782511	allergen	Non-AMP	0.871	Non-AMP	0.903	1.10168	0.659367
ISGCock_Contig09_3466	P. Putative uncharacterized protein	Periplaneta americana (American cockroach)	NA	0.428263	0.934531	allergen	Non-AMP	1.419	Non-AMP	0.867	-0.0744328	0.988506
ISGCock_Contig09_4168	P. Putative uncharacterized protein	Periplaneta americana (American cockroach)	NA	0.00687911	0.586085	allergen	Non-AMP	-0.137	Non-AMP	0.908	-0.497498	0.790024
ISGCock_Contig09_4683	P. Putative uncharacterized protein	Periplaneta americana (American cockroach)	NA	0.411164	0.928556	allergen	Non-AMP	0.368	Non-AMP	0.94	-1.41165	0.603279
ISGCock_Contig10_0665	P. Putative uncharacterized protein	Periplaneta americana (American cockroach)	NA	0.548187	0.964976	allergen	Non-AMP	0.903	Non-AMP	0.984	-2.2675	0.176509
ISGCock_Contig10_1947	P. Putative uncharacterized protein	Periplaneta americana (American cockroach)	NA	0.453415	0.942481	allergen	AMP	-0.593	AMP	0.53	0.779193	0.730247
ISGCock_Contig10_4506	P. Putative uncharacterized protein	Periplaneta americana (American cockroach)	NA	0.176418	0.78202	allergen	Non-AMP	0.73	Non-AMP	0.983	-0.852786	1
ISGCock_Contig11_3557	P. Putative uncharacterized protein	Periplaneta americana (American cockroach)	NA	0.241172	0.836519	allergen	Non-AMP	1.456	Non-AMP	0.999	-0.030001	0.992698
ISGCock_Contig11_3639	P. Putative uncharacterized protein	Periplaneta americana (American cockroach)	NA	0.116937	0.721378	allergen	Non-AMP	1.252	Non-AMP	0.99	-0.0313473	0.992912
ISGCock_Contig11_4979	P. Putative uncharacterized protein	Periplaneta americana (American cockroach)	NA	0.00146903	0.578871	allergen	Non-AMP	1.187	Non-AMP	0.997	-1.79769e+308	0.124222
ISGCock_Contig12_0318	P. Putative uncharacterized protein	Periplaneta americana (American cockroach)	NA	0.319693	0.887267	allergen	AMP	-0.42	AMP	0.614	-1.66813	1
ISGCock_Contig12_0786	P. Putative uncharacterized protein	Periplaneta americana (American cockroach)	NA	0.780963	0.989974	allergen	Non-AMP	0.715	Non-AMP	1	-1.79769e+308	0.0961565
ISGCock_Contig12_1587	P. Putative uncharacterized protein	Periplaneta americana (American cockroach)	NA	0.0789521	0.677656	allergen	Non-AMP	1.245	Non-AMP	0.988	0.160284	0.958501
ISGCock_Contig13_4852	P. Putative uncharacterized protein	Periplaneta americana (American cockroach)	NA	0.0785974	0.677231	allergen	AMP	-0.291	Non-AMP	0.851	1.44929	0.388607
ISGCock_Contig14_0213	P. Putative uncharacterized protein	Periplaneta americana (American cockroach)	NA	0.0486433	0.640336	allergen	Non-AMP	0.769	Non-AMP	0.996	1.79769e+308	0.122189
ISGCock_Contig14_1102	P. Putative uncharacterized protein	Periplaneta americana (American cockroach)	NA	0.131292	0.736921	allergen	Non-AMP	0.466	Non-AMP	0.956	1.79769e+308	0.120195
ISGCock_Contig14_4326	P. Putative uncharacterized protein	Periplaneta americana (American cockroach)	NA	0.0256778	0.610851	allergen	AMP	-1.421	AMP	0.757	1.51349	0.715248
ISGCock_Contig15_2298	P. Putative uncharacterized protein	Periplaneta americana (American cockroach)	NA	0.556982	0.96657	allergen	AMP	-0.776	Non-AMP	0.579	0.501707	0.867209
ISGCock_Contig16_1679	P. Putative uncharacterized protein	Periplaneta americana (American cockroach)	NA	0.567074	0.968313	allergen	Non-AMP	4.898	Non-AMP	0.989	2.23095	0.501233
ISGCock_Contig16_2060	P. Putative uncharacterized protein	Periplaneta americana (American cockroach)	NA	0.168024	0.774072	allergen	AMP	-0.726	Non-AMP	0.767	2.29327	0.487453
ISGCock_Contig16_2428	P. Putative uncharacterized protein	Periplaneta americana (American cockroach)	NA	0.0458065	0.636745	allergen	Non-AMP	-0.06	Non-AMP	0.606	0.50088	0.867378
ISGCock_Contig16_2768	P. Putative uncharacterized protein	Periplaneta americana (American cockroach)	NA	0.691658	0.983742	allergen	Non-AMP	0.209	Non-AMP	0.842	0.500806	0.867407
ISGCock_Contig16_4262	P. Putative uncharacterized protein	Periplaneta americana (American cockroach)	NA	0.0571154	0.650964	allergen	AMP	-1.335	AMP	0.994	-0.637591	1
ISGCock_Contig17_1308	P. Putative uncharacterized protein	Periplaneta americana (American cockroach)	NA	0.561541	0.967369	allergen	Non-AMP	1.521	Non-AMP	0.984	-0.0633635	1
ISGCock_Contig17_1389	P. Putative uncharacterized protein	Periplaneta americana (American cockroach)	NA	0.0157181	0.597792	allergen	Non-AMP	2.082	Non-AMP	0.986	1.64655	0.431474
ISGCock_Contig17_1579	P. Putative uncharacterized protein	Periplaneta americana (American cockroach)	NA	1.4443	0.999734	allergen	Non-AMP	1.555	Non-AMP	0.911	-0.660647	0.868937
ISGCock_Contig17_3499	P. Putative uncharacterized protein	Periplaneta americana (American cockroach)	NA	0.115598	0.7199	allergen	Non-AMP	2.01	Non-AMP	0.999	-1.27721	0.586966
